# Supplementary material for: Evaluation of the long-term effect of polyhexamethylene guanidine phosphate in a rat lung model using conventional chest computed tomography with histopathologic analysis
Source: PLoS One. 2021 Sep 7;16(9):e0256756. doi: 10.1371/journal.pone.0256756 (PMC8423271; doi:10.1371/journal.pone.0256756)
Supplement: S1 File — (XLSX) [file pone.0256756.s005.xlsx]

## Sheet: Sheet1
ID	Group	nodules	mass	bronchiectasis	bronchiectasis_score	bronchiectasis_RUL	bronchiectasis_RML	bronchiectasis_RLL	bronchiectasis_postocaval	bronchiectasis_LUL	bronchiectasis_LML	bronchiectasis_LLL	fibrosis	fibrosis_score	SA_RUL	SA_RML	SA_RLL	SA_postocaval	SA_LUL	SA_LML	SA_LLL
8w	1	1	0	0	0	0	0	0	0	0	0	0	0	0	0	0	0	0	0	0	0
8w	1	1	1	0	0	0	0	0	0	0	0	0	1	3	1	0	1	0	0	0	1
8w	1	1	0	1	1	1	0	0	0	0	0	0	1	2	1	0	0	0	0	0	1
8w	1	1	0	0	0	0	0	0	0	0	0	0	0	0	0	0	0	0	0	0	0
8w	1	1	1	1	2	1	0	0	1	0	0	0	1	3	1	0	0	0	1	0	1
8w	1	1	0	0	0	0	0	0	0	0	0	0	0	0	0	0	0	0	0	0	0
8w	1	1	0	1	1	1	0	0	0	0	0	0	1	3	1	0	1	0	1	0	0
8w	1	1	0	0	0	0	0	0	0	0	0	0	0	0	0	0	0	0	0	0	0
26w	2	1	0	1	4	1	0	1	1	0	1	0	1	4	1	0	1	1	0	1	0
26w	2	1	0	1	4	1	0	1	0	0	1	1	1	4	1	0	1	0	0	1	1
26w	2	0	0	1	3	1	0	0	0	1	1	0	1	3	1	0	0	0	1	1	0
26w	2	0	0	1	1	1	0	0	0	0	0	0	0	0	0	0	0	0	0	0	0
26w	2	1	0	1	3	1	0	1	1	0	0	0	1	3	1	0	1	1	0	0	0
26w	2	1	0	0	0	0	0	0	0	0	0	0	1	2	0	0	1	0	0	0	1
26w	2	0	0	0	0	0	0	0	0	0	0	0	0	0	0	0	0	0	0	0	0
26w	2	1	0	1	4	0	1	0	1	1	0	1	1	5	1	0	1	1	1	0	1
52w	3	1	0	1	6	1	0	1	1	1	1	1	1	7	1	1	1	1	1	1	1
52w	3	1	1	1	7	1	1	1	1	1	1	1	1	7	1	1	1	1	1	1	1
52w	3	1	1	1	3	1	0	0	1	1	0	0	1	6	1	0	1	1	1	1	1
52w	3	1	0	1	7	1	1	1	1	1	1	1	1	7	1	1	1	1	1	1	1
52w	3	1	1	1	7	1	1	1	1	1	1	1	1	7	1	1	1	1	1	1	1
52w	3	1	1	1	7	1	1	1	1	1	1	1	1	7	1	1	1	1	1	1	1
52w	3	1	1	1	6	1	1	1	1	1	0	1	1	7	1	1	1	1	1	1	1
52w	3	1	1	1	7	1	1	1	1	1	1	1	1	7	1	1	1	1	1	1	1
control	8	0	0	0	0	0	0	0	0	0	0	0	0	0	0	0	0	0	0	0	0
control	8	0	0	0	0	0	0	0	0	0	0	0	0	0	0	0	0	0	0	0	0
control	8	0	0	0	0	0	0	0	0	0	0	0	1	1	1	0	0	0	0	0	0
control	26	0	0	0	0	0	0	0	0	0	0	0	0	1	1	0	0	0	0	0	0
control	26	0	0	1	1	1	0	0	0	0	0	0	1	1	1	0	0	0	0	0	0
control	26	0	0	1	1	1	0	0	0	0	0	0	1	1	1	0	0	0	0	0	0
control	52	0	0	0	0	0	0	0	0	0	0	0	0	1	1	0	0	0	0	0	0
control	52	0	0	1	1	1	0	0	0	0	0	0	1	1	1	0	0	0	0	0	0
control	52	0	0	1	1	1	0	0	0	0	0	0	1	1	1	0	0	0	0	0	0
